# Supplementary material for: Evidence for selection on synonymous mutations affecting stability of mRNA secondary structure in mammals
Source: Genome Biol. 2005 Aug 16;6(9):R75. doi: 10.1186/gb-2005-6-9-r75 (PMC1242210; doi:10.1186/gb-2005-6-9-r75)
Supplement: Additional data file 4 — Stability and relative stability values for individual genes. [file gb-2005-6-9-r75-S4.txt]

gene	real	swapG4C4	mean_Sh4fold	SD_Sh4fold	EFP_Sh4fold	P_Sh4fold	Z_Sh4fold	mean_ShCodon	SD_ShCodon	EFP_ShCodon	P_ShCodon	Z_ShCodon	mean_ResubK	SD_ResubK	EFP_ResubK	P_ResubK	Z_ResubK	mean_ResubN3	SD_ResubN3	EFP_ResubN3	P_ResubN3	Z_ResubN3
HBG000020	-420.1	-423.24	-418.04442	6.658822372	2.05558	0.373626374	-0.30870023	-427.63697	7.665127063	-7.53697	0.839160839	0.983280504	-417.56477	5.817217631	2.53523	0.325674326	-0.435814879	-418.17989	5.50428979	1.92011	0.351648352	-0.348838828
HBG000023	-720.64	-680.56	-686.05461	8.921225292	34.58539	0.000999001	-3.876753346	-689.82584	10.17076356	30.81416	0.003996004	-3.029680105	-708.02843	7.888275916	12.61157	0.04995005	-1.598773944	-709.52537	7.933614201	11.11463	0.080919081	-1.400954183
HBG000089	-600.24	-630.93	-604.85898	9.017933149	-4.61898	0.696303696	0.512199406	-608.23048	9.05852149	-7.99048	0.799200799	0.882095385	-607.5806	7.522122943	-7.3406	0.841158841	0.975868123	-609.64777	7.206860007	-9.40777	0.903096903	1.305390973
HBG000165	-364.96	-376.26	-368.98929	6.833135586	-4.02929	0.715284715	0.589669259	-372.57265	7.51506052	-7.61265	0.846153846	1.012985854	-374.03991	5.650964563	-9.07991	0.942057942	1.606789407	-374.06543	6.051890431	-9.10543	0.935064935	1.504559625
HBG000254	-1156.13	-1126.5	-1141.09887	11.06351992	15.03113	0.090909091	-1.358620955	-1142.50262	11.06806211	13.62738	0.10989011	-1.231234507	-1139.46327	9.170445195	16.66673	0.033966034	-1.817439573	-1142.03238	9.219569393	14.09762	0.073926074	-1.529097445
HBG000286	-504.46	-509.8	-506.54915	6.583475444	-2.08915	0.591408591	0.31733239	-503.30514	6.218991287	1.15486	0.402597403	-0.185698926	-504.23792	4.45853146	0.22208	0.471528472	-0.049810123	-504.35021	4.452076441	0.10979	0.48951049	-0.024660403
HBG000373	-1009.69	-1009.26	-1005.36647	5.831867361	4.32353	0.218781219	-0.741362883	-1010.01107	6.397046894	-0.32107	0.512487512	0.050190346	-1011.91793	5.638152621	-2.22793	0.635364635	0.395152482	-1011.82511	5.875015404	-2.13511	0.632367632	0.363422026
HBG000409	-463.52	-456.52	-462.42533	7.491170104	1.09467	0.435564436	-0.146128039	-455.33431	7.040085648	8.18569	0.132867133	-1.162725911	-459.75832	3.208932786	3.76168	0.115884116	-1.172252662	-459.91501	3.285227895	3.60499	0.132867133	-1.09733331
HBG000416	-551.41	-550.79	-549.80766	6.783377782	1.60234	0.397602398	-0.236215651	-553.61548	7.730608882	-2.20548	0.589410589	0.285291888	-557.61735	5.096676249	-6.20735	0.894105894	1.21792119	-557.39492	5.192918138	-5.98492	0.883116883	1.152515761
HBG000432	-1022.88	-1016.29	-1008.53114	10.44271261	14.34886	0.095904096	-1.374054858	-1019.06232	11.20001259	3.81768	0.364635365	-0.340863902	-1011.29376	8.540168684	11.58624	0.08991009	-1.356675779	-1014.41574	9.061631554	8.46426	0.181818182	-0.934076822
HBG000467	-639.05	-631.37	-637.1604	7.284927124	1.8896	0.403596404	-0.259384887	-641.84758	7.787326961	-2.79758	0.633366633	0.35924779	-641.91273	5.557612608	-2.86273	0.693306693	0.515100674	-642.01651	5.425176906	-2.96651	0.692307692	0.546804289
HBG000499	-432.58	-420.69	-421.08449	8.683901213	11.49551	0.098901099	-1.323772544	-417.82629	7.891103005	14.75371	0.037962038	-1.869663847	-435.43209	7.192865496	-2.85209	0.657342657	0.396516521	-435.43849	7.073678063	-2.85849	0.651348651	0.40410236
HBG000508	-300.2	-319.32	-300.10411	4.788707124	0.09589	0.452547453	-0.020024194	-296.82716	4.576754791	3.37284	0.216783217	-0.736950122	-299.98725	3.307993585	0.21275	0.452547453	-0.064313909	-300.12614	3.347267856	0.07386	0.484515485	-0.022065757
HBG000516	-410.41	-410.17	-416.34585	6.633786566	-5.93585	0.814185814	0.894790621	-413.27742	6.313541015	-2.86742	0.658341658	0.454169854	-414.99025	4.116490949	-4.58025	0.884115884	1.112658829	-415.76809	4.251170274	-5.35809	0.897102897	1.260380002
HBG000607	-890.2	-898.09	-879.82585	9.846444208	10.37415	0.144855145	-1.053593539	-884.6347	9.906886671	5.5653	0.266733267	-0.561760741	-896.93949	7.350031796	-6.73949	0.81018981	0.916933448	-899.344	7.713372032	-9.144	0.878121878	1.185473741
HBG000773	-424.7	-419.1	-408.42994	5.813677566	16.27006	0.003996004	-2.798583137	-406.36174	5.768056419	18.33826	0.003996004	-3.179278889	-421.63726	4.52662402	3.06274	0.252747253	-0.676605785	-421.72155	4.640531201	2.97845	0.272727273	-0.641833849
HBG000856	-797.45	-804.9	-780.62886	8.984794033	16.82114	0.030969031	-1.872178699	-787.24698	9.275725889	10.20302	0.121878122	-1.099969978	-802.30961	7.286017692	-4.85961	0.743256743	0.666977519	-802.80526	7.353737362	-5.35526	0.768231768	0.728236506
HBG000935	-283.79	-282.31	-277.26153	6.486655954	6.52847	0.156843157	-1.006446164	-276.81521	7.023494189	6.97479	0.164835165	-0.993065533	-277.90505	5.065387502	5.88495	0.121878122	-1.161796604	-278.01958	4.948916063	5.77042	0.131868132	-1.165996741
HBG000947	-365.71	-364.21	-358.06469	6.649370258	7.64531	0.12987013	-1.149779559	-355.95545	7.104584063	9.75455	0.094905095	-1.372993818	-356.03863	4.730983347	9.67137	0.01998002	-2.04426211	-356.04161	4.583212557	9.66839	0.027972028	-2.109522497
HBG001156	-272.65	-279.99	-265.99349	6.558471275	6.65651	0.153846154	-1.014948411	-265.48118	6.64414799	7.16882	0.137862138	-1.078967538	-261.42821	5.990969756	11.22179	0.034965035	-1.873117451	-262.40257	5.964007435	10.24743	0.04995005	-1.718212144
HBG001303	-210.04	-204.71	-194.62912	5.851950765	15.41088	0.00999001	-2.633460297	-196.66845	6.117576239	13.37155	0.018981019	-2.185759438	-200.62501	5.096001435	9.41499	0.037962038	-1.84752499	-201.16252	5.326806879	8.87748	0.046953047	-1.666566895
HBG001643	-777.34	-768.94	-768.86926	5.84245895	8.47074	0.07992008	-1.449858711	-774.42383	6.354841559	2.91617	0.327672328	-0.45888949	-770.49804	3.50290981	6.84196	0.023976024	-1.953221856	-770.50722	3.495190328	6.83278	0.02997003	-1.954909278
HBG001708	-155.93	-156.4	-151.1182	5.199341719	4.8118	0.16983017	-0.925463311	-147.96918	5.660147931	7.96082	0.090909091	-1.406468541	-156.20399	5.906095287	-0.27399	0.505494505	0.046391056	-156.41886	5.890594945	-0.48886	0.532467532	0.082989919
HBG001838	-1210.32	-1211.3	-1207.55944	11.84160974	2.76056	0.401598402	-0.23312371	-1212.86095	12.06275207	-2.54095	0.6003996	0.210644303	-1194.42578	9.770757027	15.89422	0.050949051	-1.626713258	-1201.95367	9.589147469	8.36633	0.195804196	-0.872479021
HBG001871	-873.7	-873.97	-865.34619	4.614273887	8.35381	0.038961039	-1.81042786	-870.14368	5.998978797	3.55632	0.268731269	-0.592820898	-871.4808	4.029779632	2.2192	0.2997003	-0.550700088	-871.89215	4.047110201	1.80785	0.334665335	-0.446701451
HBG001909	-384.06	-386.16	-378.50441	7.33495523	5.55559	0.207792208	-0.757412939	-380.16342	7.75992764	3.89658	0.305694306	-0.50214128	-378.5617	5.594094923	5.4983	0.163836164	-0.982875707	-379.25723	5.37853931	4.80277	0.178821179	-0.892950618
HBG001982	-664.08	-677.04	-661.8868	9.003808824	2.1932	0.376623377	-0.243585803	-662.00852	9.605940032	2.07148	0.395604396	-0.215645735	-656.38362	6.961183662	7.69638	0.137862138	-1.105613696	-655.68864	6.801036395	8.39136	0.110889111	-1.233835479
HBG002127	-518.94	-504.25	-505.89116	6.306666052	13.04884	0.026973027	-2.06905517	-513.7488	7.082511004	5.1912	0.22977023	-0.732960386	-516.31445	6.13475611	2.62555	0.351648352	-0.427979524	-517.04525	6.006187662	1.89475	0.36963037	-0.315466334
HBG002140	-705.47	-682.17	-681.21587	8.83285044	24.25413	0.005994006	-2.745900677	-685.2114	9.620078001	20.2586	0.021978022	-2.105866501	-702.05863	8.374534486	3.41137	0.335664336	-0.407350403	-703.01231	8.584908317	2.45769	0.394605395	-0.286280285
HBG002372	-1258.6	-1240.77	-1244.90803	9.234502047	13.69197	0.06993007	-1.482697165	-1256.69529	9.501752797	1.90471	0.407592408	-0.200458804	-1253.43533	6.09722754	5.16467	0.1998002	-0.8470522	-1254.54475	5.908837711	4.05525	0.241758242	-0.686302484
HBG002400	-298.3	-292.57	-291.94757	5.914168241	6.35243	0.154845155	-1.074103702	-303.81133	6.192055837	-5.51133	0.816183816	0.890064648	-299.52252	4.986863228	-1.22252	0.6003996	0.245148091	-299.4693	4.811331419	-1.1693	0.593406593	0.243030442
HBG002419	-93.09	-88	-91.0011	3.757534385	2.0889	0.27972028	-0.555923056	-93.10196	4.529467301	-0.01196	0.480519481	0.002640487	-92.2375	1.926660003	0.8525	0.358641359	-0.442475579	-92.31679	2.049958909	0.77321	0.375624376	-0.37718317
HBG002515	-451.6	-432.5	-428.09046	8.148411477	23.50954	0.003996004	-2.885168485	-429.78782	8.451361947	21.81218	0.008991009	-2.580907094	-431.53888	7.317042891	20.06112	0.004995005	-2.741697746	-433.50823	6.988281781	18.09177	0.007992008	-2.588872425
HBG002754	-972.75	-971.98	-954.89234	9.702006723	17.85766	0.037962038	-1.840615092	-954.4776	9.643627221	18.2724	0.025974026	-1.89476424	-951.06174	8.201062992	21.68826	0.008991009	-2.644566932	-954.843	8.840910105	17.907	0.023976024	-2.025470205
HBG003103	-635.49	-641.46	-617.456	9.152495921	18.034	0.02997003	-1.970391482	-615.73384	9.653207471	19.75616	0.028971029	-2.04659022	-617.8978	7.019608897	17.5922	0.012987013	-2.50615102	-617.87556	7.592010347	17.61444	0.007992008	-2.320128556
HBG003849	-1120.64	-1123.24	-1112.44393	8.416471128	8.19607	0.170829171	-0.973813119	-1116.8633	9.241996798	3.7767	0.330669331	-0.408645456	-1109.9125	7.10570389	10.7275	0.068931069	-1.509702651	-1110.52965	7.132063692	10.11035	0.076923077	-1.417591098
HBG003997	-527.61	-521.11	-520.0157	7.687138298	7.5943	0.166833167	-0.987922905	-525.34304	8.096161312	2.26696	0.375624376	-0.280004302	-527.54832	5.177217241	0.06168	0.508491508	-0.011913736	-527.73003	5.148581007	-0.12003	0.505494505	0.02331322
HBG004329	-1487.54	-1472.48	-1482.63816	7.296310586	4.90184	0.266733267	-0.671824471	-1485.03438	8.55040624	2.50562	0.368631369	-0.293041047	-1481.1894	6.105300069	6.3506	0.152847153	-1.040178194	-1481.48844	6.236236253	6.05156	0.172827173	-0.970386585
HBG004362	-263.57	-265.22	-258.11446	6.355773798	5.45554	0.188811189	-0.858359686	-261.6047	6.596161995	1.9653	0.357642358	-0.297945988	-265.23692	4.29963738	-1.66692	0.651348651	0.387688508	-265.91546	4.289765177	-2.34546	0.706293706	0.546757201
HBG004671	-421.96	-411.24	-412.84455	7.324525532	9.11545	0.121878122	-1.244510646	-418.87317	8.394040563	3.08683	0.335664336	-0.367740658	-423.27534	5.868189255	-1.31534	0.58041958	0.224147508	-424.23139	6.113143061	-2.27139	0.648351648	0.371558456
HBG005201	-611.83	-634.04	-584.27318	7.963944167	27.55682	0.000999001	-3.460197538	-592.87748	8.410231069	18.95252	0.01998002	-2.253507644	-588.42557	7.76084583	23.40443	0.003996004	-3.015706086	-589.37429	8.164186146	22.45571	0.005994006	-2.750514209
HBG005407	-666.62	-640.59	-644.44363	8.612057934	22.17637	0.011988012	-2.575037252	-640.72948	9.304397581	25.89052	0.004995005	-2.782611101	-658.26563	5.861678401	8.35437	0.077922078	-1.425252194	-659.03097	5.825108948	7.58903	0.105894106	-1.302813401
HBG005429	-436.37	-444.38	-436.76395	7.996022566	-0.39395	0.502497502	0.049268245	-433.58838	8.611675036	2.78162	0.364635365	-0.323005686	-435.80562	5.983590575	0.56438	0.458541459	-0.094321293	-435.78991	6.107784535	0.58009	0.44955045	-0.094975518
HBG005456	-712.83	-732.83	-714.04819	8.779785126	-1.21819	0.532467532	0.138749409	-714.17215	9.046195362	-1.34215	0.554445554	0.148366241	-726.35169	7.746012791	-13.52169	0.969030969	1.745632284	-726.49308	7.569202781	-13.66308	0.967032967	1.805088382
HBG005743	-723.77	-747.7	-702.6262	8.494935438	21.1438	0.008991009	-2.488988899	-701.95891	8.838263269	21.81109	0.010989011	-2.467802705	-721.17183	6.464187766	2.59817	0.346653347	-0.401932941	-722.19839	6.508256042	1.57161	0.416583417	-0.241479436
HBG005847	-963.38	-975.26	-968.05839	8.501226768	-4.67839	0.707292707	0.550319398	-972.04389	8.768204421	-8.66389	0.831168831	0.988103103	-962.2887	6.221195672	1.0913	0.418581419	-0.17541644	-963.05173	6.2707172	0.32827	0.476523477	-0.052349674
HBG005918	-1391.92	-1383.39	-1387.78992	6.347757416	4.13008	0.256743257	-0.65063608	-1387.99913	7.107434415	3.92087	0.280719281	-0.55165757	-1381.87124	5.323635126	10.04876	0.035964036	-1.887574892	-1382.06258	5.145146517	9.85742	0.02997003	-1.915867696
HBG005920	-548.45	-545.95	-539.70259	8.654550481	8.74741	0.153846154	-1.01072956	-544.44481	9.314261207	4.00519	0.320679321	-0.430006193	-552.72816	5.838007738	-4.27816	0.763236763	0.732811636	-552.73529	5.648350111	-4.28529	0.773226773	0.758679954
HBG006197	-207.43	-201.78	-198.55575	4.177875666	8.87425	0.030969031	-2.124105816	-201.66759	4.392428727	5.76241	0.102897103	-1.311896073	-200.85995	4.749927042	6.57005	0.082917083	-1.383189666	-201.39258	4.736595093	6.03742	0.108891109	-1.274632913
HBG006255	-171.4	-167.2	-171.62464	5.309951229	-0.22464	0.492507493	0.042305473	-168.55459	5.052576091	2.84541	0.272727273	-0.563160247	-174.95793	4.123345898	-3.55793	0.803196803	0.862874493	-175.668	4.086381126	-4.268	0.851148851	1.044444918
HBG006384	-1028.69	-1029.76	-1014.34926	9.25593841	14.34074	0.073926074	-1.549355599	-1011.59262	9.132641057	17.09738	0.038961039	-1.872117813	-1023.17433	7.67898901	5.51567	0.217782218	-0.718280752	-1023.52975	7.525693663	5.16025	0.253746254	-0.685684301
HBG006443	-1604.53	-1619.26	-1574.3619	11.43100122	30.1681	0.008991009	-2.639147649	-1573.15958	12.06469136	31.37042	0.00999001	-2.600184212	-1592.7258	8.116682	11.8042	0.067932068	-1.454313474	-1595.37429	8.234448885	9.15571	0.13986014	-1.111878904
HBG006537	-468.35	-449.3	-447.03504	7.119462434	21.31496	0.000999001	-2.993900199	-445.69727	7.872535618	22.65273	0.004995005	-2.877437601	-467.25703	7.137512197	1.09297	0.455544456	-0.153130386	-467.01381	6.735921929	1.33619	0.3996004	-0.198367798
HBG007098	-858.22	-868.61	-843.30024	10.4057756	14.91976	0.083916084	-1.433796054	-860.27462	11.02645836	-2.05462	0.57042957	0.186335443	-857.07983	8.824706642	1.14017	0.445554446	-0.129202029	-859.11801	9.050946678	-0.89801	0.541458541	0.099217246
HBG007374	-857.02	-831.68	-830.94529	9.929159719	26.07471	0.007992008	-2.626074183	-825.69089	10.65307149	31.32911	0.002997003	-2.940852318	-845.55318	7.77271927	11.46682	0.071928072	-1.475264911	-845.80869	8.534181639	11.21131	0.097902098	-1.313694795
HBG007846	-1100.88	-1093.31	-1088.66595	10.38553087	12.21405	0.126873127	-1.176064098	-1089.92844	10.68424942	10.95156	0.143856144	-1.025019125	-1082.60162	7.079340707	18.27838	0.012987013	-2.581932521	-1082.88044	7.094787651	17.99956	0.006993007	-2.537011801
HBG008170	-637.2	-646.75	-632.91675	7.972011509	4.28325	0.293706294	-0.537285978	-635.24077	8.452484617	1.95923	0.400599401	-0.231793383	-646.5034	5.24465057	-9.3034	0.976023976	1.77388367	-646.51239	5.236329624	-9.31239	0.968031968	1.778419364
HBG008177	-585.87	-559.81	-570.00321	8.015507792	15.86679	0.02997003	-1.979511518	-569.05375	8.943312422	16.81625	0.035964036	-1.880315615	-589.7358	5.836186549	-3.8658	0.75024975	0.662384584	-589.68937	5.827866791	-3.81937	0.738261738	0.655363298
HBG008250	-1430.91	-1377.97	-1392.56493	12.52312737	38.34507	0.002997003	-3.06194043	-1395.69514	13.15228334	35.21486	0.008991009	-2.677471212	-1400.17687	11.0022529	30.73313	0.004995005	-2.793348806	-1405.56537	11.24389064	25.34463	0.015984016	-2.254080088
HBG008260	-746.62	-735.9	-728.58225	7.177434402	18.03775	0.00999001	-2.51311945	-735.90196	6.948500372	10.71804	0.068931069	-1.542496859	-738.55553	6.385947466	8.06447	0.100899101	-1.26284628	-739.83653	6.273871175	6.78347	0.138861139	-1.08122558
HBG008705	-1829.82	-1825.18	-1788.71827	11.74720374	41.10173	0.001998002	-3.49885223	-1807.27571	12.4170635	22.54429	0.036963037	-1.815589491	-1797.89536	10.25609326	31.92464	0.000999001	-3.112748607	-1802.71911	10.37295946	27.10089	0.006993007	-2.612647827
HBG009063	-115.4	-137.8	-116.38134	2.716745352	-0.98134	0.628371628	0.361218985	-116.7746	3.373667807	-1.3746	0.656343656	0.407449719	-116.54476	2.201121277	-1.14476	0.705294705	0.520080384	-117.0228	2.287457545	-1.6228	0.758241758	0.709433932
HBG009576	-945.74	-945.83	-927.97588	7.159044276	17.76412	0.008991009	-2.48135356	-932.24077	8.244656395	13.49923	0.058941059	-1.637330818	-933.96583	6.202278353	11.77417	0.032967033	-1.898362074	-934.51173	6.313505338	11.22827	0.03996004	-1.778452603
HBG012382	-698	-699.08	-688.74134	10.42507183	9.25866	0.177822178	-0.888114744	-688.84316	11.02871709	9.15684	0.204795205	-0.830272454	-696.32813	8.122105639	1.67187	0.421578422	-0.205841942	-696.77978	8.225920892	1.22022	0.434565435	-0.148338407
HBG014803	-2764.43	-2749.01	-2716.42403	19.09767654	48.00597	0.005994006	-2.513707356	-2738.77457	18.73584666	25.65543	0.086913087	-1.369323226	-2764.8405	15.65541996	-0.4105	0.528471528	0.026220951	-2763.31535	15.86162352	1.11465	0.468531469	-0.070273387
HBG017783	-1265.04	-1242.26	-1232.20177	8.325671876	32.83823	0.000999001	-3.944213811	-1233.94095	8.374682257	31.09905	0.001998002	-3.71346029	-1252.24826	7.185276708	12.79174	0.041958042	-1.780271035	-1253.16315	7.406027939	11.87685	0.051948052	-1.603673399
HBG017871	-279.4	-274.8	-273.2229	4.779082341	6.1771	0.108891109	-1.292528473	-272.99737	4.809283646	6.40263	0.094905095	-1.33130638	-274.04457	3.434635372	5.35543	0.072927073	-1.559242662	-274.55836	3.684492746	4.84164	0.095904096	-1.314058768
HBG018823	-1158.2	-1136.01	-1122.45748	10.68898359	35.74252	0.001998002	-3.343865176	-1109.39454	11.10254285	48.80546	0.000999001	-4.395881253	-1169.22	7.86228479	-11.02	0.916083916	1.40162819	-1168.86945	7.903077567	-10.66945	0.911088911	1.350037363
HBG019063	-1563.13	-1549.58	-1542.63063	12.73705271	20.49937	0.057942058	-1.609428057	-1554.00241	13.34661052	9.12759	0.238761239	-0.683888242	-1553.20473	11.37333632	9.92527	0.190809191	-0.872678844	-1555.33854	11.42077658	7.79146	0.246753247	-0.682218057
HBG019078	-625.31	-606.07	-597.8889	7.867874493	27.4211	0.001998002	-3.485197943	-607.02327	8.71648122	18.28673	0.023976024	-2.097948649	-625.75852	6.265272576	-0.44852	0.511488511	0.071588266	-626.01875	6.431329796	-0.70875	0.526473526	0.110202714
