# Supplementary material for: Evidence for selection on synonymous mutations affecting stability of mRNA secondary structure in mammals
Source: Genome Biol. 2005 Aug 16;6(9):R75. doi: 10.1186/gb-2005-6-9-r75 (PMC1242210; doi:10.1186/gb-2005-6-9-r75)
Supplement: Additional data file 6 — Ontology information for each mouse gene. [file gb-2005-6-9-r75-S6.txt]

gene	MarkerSymbol	function_id	function	function_def	process_id	process	process_def	component_id	component	component_def
HBG000020	Akr1b8	GO:0016491 & GO:0004032	oxidoreductase activity & aldehyde reductase activity	Catalysis of an oxidation-reduction (redox) reaction\, a reversible chemical reaction in which the oxidation state of an atom or atoms within a molecule is altered. One substrate acts as a hydrogen or electron donor and becomes oxidized\, while the other acts as hydrogen or electron acceptor and becomes reduced. & Catalysis of the reaction\: alditol + NADP+ = aldose + NADPH + H+.
HBG000023	Slc3a2	GO:0005515 & GO:0004556	protein binding & alpha-amylase activity	Interacting selectively with any protein or protein complex (a complex of two or more proteins that may include other nonprotein molecules). & Catalysis of the endohydrolysis of 1\,4-alpha-D-glucosidic linkages in polysaccharides containing three or more 1\,4-alpha-linked D-glucose units.	GO:0005975 & GO:0006952	carbohydrate metabolism & defense response	The chemical reactions and physical changes involving carbohydrates\, any of a group of organic compounds based of the general formula Cx(H2O)y. & Reactions\, triggered in response to the presence of a foreign body or the occurrence of an injury\, which result in restriction of damage to the organism attacked or prevention/recovery from the infection caused by the attack.	GO:0005886 & GO:0016021	plasma membrane & integral to membrane	The membrane surrounding a cell that separates the cell from its external environment. It consists of a phospholipid bilayer and associated proteins. & Penetrating at least one phospholipid bilayer of a membrane. Also refers to the state of being buried in the bilayer with no exposure outside the bilayer.
HBG000089	Tubb5	GO:0005200	structural constituent of cytoskeleton	The action of a molecule that contributes to the structural integrity of a cytoskeletal structure.	GO:0007017	microtubule-based process	Any cellular process that depends upon or alters the microtubule cytoskeleton (that part of the cytoskeleton comprising microtubules and their associated proteins).	GO:0005874	microtubule	Any of the long\, generally straight\, hollow tubes of internal diameter 12-15 nm and external diameter 24 nm found in a wide variety of eukaryotic cells; each consists (usually) of 13 protofilaments of polymeric tubulin\, staggered in such a manner that the tubulin monomers are arranged in a helical pattern on the microtubular surface\, and with the alpha/beta axes of the tubulin subunits parall…
HBG000165	Nat2	GO:0016740 & GO:0008415 & GO:0016407 & GO:0004060	transferase activity & acyltransferase activity & acetyltransferase activity & arylamine N-acetyltransferase activity	Catalysis of the transfer of a group\, e.g. a methyl group\, glycosyl group\, acyl group\, phosphorus-containing\, or other groups\, from one compound (generally regarded as the donor) to another compound (generally regarded as the acceptor). Transferase is the systematic name for any enzyme of EC class 2. & Catalysis of the reactions of the type\: acyl-carrier + reactant = acyl-reactant + carrie…	GO:0008152	metabolism	The totality of the chemical reactions and physical changes that occur in living organisms\, comprising anabolism and catabolism; may be qualified to mean the chemical reactions and physical processes undergone by a particular substance\, or class of substances\, in a living organism.
HBG000254	Mgat5	GO:0016740	transferase activity	Catalysis of the transfer of a group\, e.g. a methyl group\, glycosyl group\, acyl group\, phosphorus-containing\, or other groups\, from one compound (generally regarded as the donor) to another compound (generally regarded as the acceptor). Transferase is the systematic name for any enzyme of EC class 2. & Catalysis of the transfer of a glycosyl group from one compound (donor) to another (accep…
HBG000286	Prdx2	GO:0016209 & GO:0016491 & GO:0008430 & GO:0008379	antioxidant activity & oxidoreductase activity & selenium binding & thioredoxin peroxidase activity	Inhibition of the reactions brought about by dioxygen (O2) or peroxides. Usually the antioxidant is effective because it can itself be more easily oxidized than the substance protected. The term is often applied to components that can trap free radicals\, thereby breaking the chain reaction that normally leads to extensive biological damage. & Catalysis of an oxidation-reduction (redox) reaction\…	GO:0006800 & GO:0006979 & GO:0006916	oxygen and reactive oxygen species metabolism & response to oxidative stress & anti-apoptosis	The chemical reactions and physical changes involving dioxygen (O2)\, or any of the reactive oxygen species\, e.g. superoxide anions (O2-)\, hydrogen peroxide (H2O2)\, and hydroxyl radicals (-OH). & A change in state or activity of an organism or cell (in terms of movement\, secretion\, enzyme production\, gene expression\, etc.) as a result of oxidative stress\, a state often resulting from expo…
HBG000373	Tsn	GO:0005515 & GO:0003677 & GO:0003723	protein binding & DNA binding & RNA binding	Interacting selectively with any protein or protein complex (a complex of two or more proteins that may include other nonprotein molecules). & Interacting selectively with DNA (deoxyribonucleic acid). & Interacting selectively with an RNA molecule or a portion thereof. & Enables the directed movement of proteins into\, out of\, within or between cells.				GO:0005737 & GO:0005634	cytoplasm & nucleus	All of the contents of a cell excluding the plasma membrane and nucleus\, but including other subcellular structures. & A membrane-bounded organelle of eukaryotic cells that contains the chromosomes. It is the primary site of DNA replication and RNA synthesis in the cell.
HBG000409	Cdkn1b	GO:0005515 & GO:0004860 & GO:0004861	protein binding & protein kinase inhibitor activity & cyclin-dependent protein kinase inhibitor activity	Interacting selectively with any protein or protein complex (a complex of two or more proteins that may include other nonprotein molecules). & Stops\, prevents or reduces the activity of a protein kinase\, an enzyme which phosphorylates a protein.	GO:0007049 & GO:0007050 & GO:0008285 & GO:0008284 & GO:0045736	cell cycle & cell cycle arrest & negative regulation of cell proliferation & positive regulation of cell proliferation & negative regulation of cyclin dependent protein kinase activity	The sequence of events by which a cell duplicates its contents and divides in two; comprises\, at a minimum\, replication and segregation of DNA; during the course of a cell cycle the cell usually also doubles its mass and duplicates all cytoplasmic organelles. & Any process by which progression through the cell cycle is halted during one of the normal phases (G1\, S\, G2\, M). & Any process that…	GO:0005634	nucleus	A membrane-bounded organelle of eukaryotic cells that contains the chromosomes. It is the primary site of DNA replication and RNA synthesis in the cell.
HBG000416	Pxmp3				GO:0007031 & GO:0007399 & GO:0001764	peroxisome organization and biogenesis & neurogenesis & neuronal migration	The assembly and arrangement of a peroxisome. & The origin and formation of neurons. & The characteristic movement of immature neurons from germinal zones to specific positions where they will reside as they mature.	GO:0016021 & GO:0005777	integral to membrane & peroxisome	Penetrating at least one phospholipid bilayer of a membrane. Also refers to the state of being buried in the bilayer with no exposure outside the bilayer. & A small\, membrane-bounded organelle that uses dioxygen (O2) to oxidize organic molecules; contains some enzymes that produce and others that degrade hydrogen peroxide (H2O2).
HBG000432	Por	GO:0016491 & GO:0005489 & GO:0003958 & GO:0005515	oxidoreductase activity & electron transporter activity & NADPH-hemoprotein reductase activity & protein binding	Catalysis of an oxidation-reduction (redox) reaction\, a reversible chemical reaction in which the oxidation state of an atom or atoms within a molecule is altered. One substrate acts as a hydrogen or electron donor and becomes oxidized\, while the other acts as hydrogen or electron acceptor and becomes reduced. & Enables the directed movement of electrons into\, out of\, within or between cells.…	GO:0006118 & GO:0009100	electron transport & glycoprotein metabolism	The transport of electrons from an electron donor to an electron acceptor. & The chemical reactions and physical changes involving glycoproteins\, any protein that contains covalently bound glycose (i.e. monosaccharide) residues other than as a moiety of nucleic acid; the glycose occurs most commonly as oligosaccharide or fairly small polysaccharide but occasionally as monosaccharide.	GO:0016020 & GO:0005625 & GO:0016021 & GO:0005792 & GO:0005783 & GO:0030176	membrane & soluble fraction & integral to membrane & microsome & endoplasmic reticulum & integral to endoplasmic reticulum membrane	Double layer of lipid molecules that encloses all cells\, and\, in eukaryotes\, many organelles; may be a single or double lipid bilayer\, also includes associated proteins. & That fraction of cells\, prepared by disruptive biochemical methods\, that is soluble in water. & Penetrating at least one phospholipid bilayer of a membrane. Also refers to the state of being buried in the bilayer with no …
HBG000467	Pex3				GO:0007031	peroxisome organization and biogenesis	The assembly and arrangement of a peroxisome.	GO:0016021 & GO:0005777 & GO:0005779 & GO:0005887	integral to membrane & peroxisome & integral to peroxisomal membrane & integral to plasma membrane	Penetrating at least one phospholipid bilayer of a membrane. Also refers to the state of being buried in the bilayer with no exposure outside the bilayer. & A small\, membrane-bounded organelle that uses dioxygen (O2) to oxidize organic molecules; contains some enzymes that produce and others that degrade hydrogen peroxide (H2O2). & Penetrating at least one phospholipid bilayer of a peroxisomal m…
HBG000499	Apex1	GO:0016829 & GO:0004518 & GO:0004519 & GO:0003906	lyase activity & nuclease activity & endonuclease activity & DNA-(apurinic or apyrimidinic site) lyase activity	Catalysis of the cleavage of C-C\, C-O\, C-N and other bonds by other means than by hydrolysis or oxidation\, or conversely adding a group to a double bond. They differ from other enzymes in that two substrates are involved in one reaction direction\, but only one in the other direction. When acting on the single substrate\, a molecule is eliminated and this generates either a new double bond or …	GO:0006281	DNA repair	Any process that modulates the redox environment of a cell or compartment within a cell. & The process of restoring DNA after damage. Genomes are subject to damage by chemical and physical agents in the environment (e.g. UV and ionizing radiations\, chemical mutagens\, fungal and bacterial toxins\, etc.) and by free radicals or alkylating agents endogenously generated in metabolism. DNA is also d…	GO:0005737 & GO:0005634	cytoplasm & nucleus	All of the contents of a cell excluding the plasma membrane and nucleus\, but including other subcellular structures. & A membrane-bounded organelle of eukaryotic cells that contains the chromosomes. It is the primary site of DNA replication and RNA synthesis in the cell.
HBG000508	Dpm2	GO:0016740	transferase activity	Catalysis of the transfer of a group\, e.g. a methyl group\, glycosyl group\, acyl group\, phosphorus-containing\, or other groups\, from one compound (generally regarded as the donor) to another compound (generally regarded as the acceptor). Transferase is the systematic name for any enzyme of EC class 2. & Catalysis of the transfer of a glycosyl group from one compound (donor) to another (accep…				GO:0016021 & GO:0005783	integral to membrane & endoplasmic reticulum	Penetrating at least one phospholipid bilayer of a membrane. Also refers to the state of being buried in the bilayer with no exposure outside the bilayer. & The irregular network of unit membranes\, visible only by electron microscopy\, that occurs in the cytoplasm of many eukaryotic cells. The membranes form a complex meshwork of tubular channels\, which are often expanded into slitlike cavities…
HBG000516	Gadd45a	GO:0005515	protein binding	Interacting selectively with any protein or protein complex (a complex of two or more proteins that may include other nonprotein molecules). & The action of a molecule that contributes to the structural integrity of the ribosome.	GO:0000074 & GO:0006974 & GO:0007050 & GO:0006469	regulation of cell cycle & response to DNA damage stimulus & cell cycle arrest & negative regulation of protein kinase activity	Any process that modulates the frequency\, rate or extent of the cell cycle. & A change in the state or activity of a cell (in terms of enzyme production\, gene expression\, etc.) as a result of damage to its DNA from environmental insults or errors during metabolism. & Any process by which progression through the cell cycle is halted during one of the normal phases (G1\, S\, G2\, M). & The forma…	GO:0005634 & GO:0005840	nucleus & ribosome	A membrane-bounded organelle of eukaryotic cells that contains the chromosomes. It is the primary site of DNA replication and RNA synthesis in the cell. & An intracellular organelle\, about 200 A in diameter\, consisting of RNA and protein. It is the site of protein biosynthesis resulting from translation of messenger RNA (mRNA). It consists of two subunits\, one large and one small\, each contai…
HBG000607	Slc19a1	GO:0005542 & GO:0005386 & GO:0008518	folic acid binding & carrier activity & reduced folate carrier activity	Interacting selectively with folic acid\, pteroylglutamic acid. Folic acid is widely distributed as a member of the vitamin B complex and is essential for the synthesis of purine and pyrimidines. & Catalysis of the transfer of a specific substance or related group of substances from one side of the membrane to the other.	GO:0006810	transport	The directed movement of substances (such as macromolecules\, small molecules\, ions) into\, out of\, within or between cells.	GO:0016020 & GO:0016021 & GO:0005887	membrane & integral to membrane & integral to plasma membrane	Double layer of lipid molecules that encloses all cells\, and\, in eukaryotes\, many organelles; may be a single or double lipid bilayer\, also includes associated proteins. & Penetrating at least one phospholipid bilayer of a membrane. Also refers to the state of being buried in the bilayer with no exposure outside the bilayer. & Penetrating at least one phospholipid bilayer of a plasma membrane…
HBG000773	Dhfr	GO:0016491 & GO:0004146	oxidoreductase activity & dihydrofolate reductase activity	Catalysis of an oxidation-reduction (redox) reaction\, a reversible chemical reaction in which the oxidation state of an atom or atoms within a molecule is altered. One substrate acts as a hydrogen or electron donor and becomes oxidized\, while the other acts as hydrogen or electron acceptor and becomes reduced. & Catalysis of the reaction\: 5\,6\,7\,8-tetrahydrofolate + NADP+ = 7\,8-dihydrofolat…	GO:0006730 & GO:0009165 & GO:0006545	one-carbon compound metabolism & nucleotide biosynthesis & glycine biosynthesis	The chemical reactions and physical changes involving compounds containing a single carbon atom. & The formation from simpler components of nucleotides\, any nucleoside that is esterified with (ortho)phosphate or an oligophosphate at any hydroxyl group on the glycose moiety; may be mono-\, di- or triphosphate; this definition includes cyclic-nucleotides (nucleoside cyclic phosphates). & The forma…
HBG000856	G6pdx	GO:0016491 & GO:0004345	oxidoreductase activity & glucose-6-phosphate 1-dehydrogenase activity	Catalysis of an oxidation-reduction (redox) reaction\, a reversible chemical reaction in which the oxidation state of an atom or atoms within a molecule is altered. One substrate acts as a hydrogen or electron donor and becomes oxidized\, while the other acts as hydrogen or electron acceptor and becomes reduced. & Catalysis of the reaction\: D-glucose 6-phosphate + NADP+ = D-glucono-1\,5-lactone …	GO:0006006	glucose metabolism	The chemical reactions and physical changes involving glucose\, the aldohexose gluco-hexose. D-glucose is dextrorotatory and is sometimes known as dextrose; it is an important source of energy for living organisms and is found free as well as combined in homo- and hetero-oligosaccharides and polysaccharides.
HBG000935	Rps4x	GO:0003723	RNA binding	The action of a molecule that contributes to the structural integrity of the ribosome. & Interacting selectively with an RNA molecule or a portion thereof.	GO:0007275 & GO:0008283 & GO:0000074 & GO:0007046	development & cell proliferation & regulation of cell cycle & ribosome biogenesis	Biological processes specifically aimed at the progression of an organism over time from an initial condition (e.g. a zygote\, or a young adult) to a later condition (e.g. a multicellular animal or an aged adult). & The multiplication or reproduction of cells\, resulting in the rapid expansion of a cell population. & Any process that modulates the frequency\, rate or extent of the cell cycle. & T…	GO:0005622 & GO:0005840 & GO:0005830 & GO:0005843	intracellular & ribosome & cytosolic ribosome (sensu Eukarya) & cytosolic small ribosomal subunit (sensu Eukarya)	The living contents of a cell; the matter contained within (but not including) the plasma membrane\, usually taken to exclude large vacuoles and masses of secretory or ingested material. In eukaryotes it includes the nucleus and cytoplasm. & An intracellular organelle\, about 200 A in diameter\, consisting of RNA and protein. It is the site of protein biosynthesis resulting from translation of me…
HBG000947	Pcna	GO:0005515 & GO:0003677 & GO:0030337	protein binding & DNA binding & DNA polymerase processivity factor activity	Interacting selectively with any protein or protein complex (a complex of two or more proteins that may include other nonprotein molecules). & Interacting selectively with DNA (deoxyribonucleic acid). & An accessory subunit of DNA polymerase that acts to increase the processivity of polymerization.	GO:0006260 & GO:0006275	DNA replication & regulation of DNA replication	The process whereby new strands of DNA are synthesized. The template for replication can either be DNA (DNA-dependent DNA replication\, GO\:0006261) or RNA (RNA-dependent DNA replication\, GO\:0006278). & Any process that modulates the frequency\, rate or extent of DNA replication.	GO:0000307 & GO:0005634 & GO:0005657 & GO:0005660	cyclin-dependent protein kinase holoenzyme complex & nucleus & replication fork & delta-DNA polymerase cofactor complex	Cyclin-dependent protein kinases (CDKs) are heterodimeric enzymes that contain a kinase catalytic subunit associated with a regulatory cyclin partner. & A membrane-bounded organelle of eukaryotic cells that contains the chromosomes. It is the primary site of DNA replication and RNA synthesis in the cell. & The Y-shaped region of a replicating DNA molecule\, resulting from the separation of the DN…
HBG001156	Rpl13			The action of a molecule that contributes to the structural integrity of the ribosome.	GO:0007046	ribosome biogenesis	The process of the formation of the constituents of ribosomal subunits and their export to the sites of protein synthesis. & The formation from simpler components of a protein\, rather than of proteins in general.	GO:0005622 & GO:0005840 & GO:0005830 & GO:0015934	intracellular & ribosome & cytosolic ribosome (sensu Eukarya) & large ribosomal subunit	The living contents of a cell; the matter contained within (but not including) the plasma membrane\, usually taken to exclude large vacuoles and masses of secretory or ingested material. In eukaryotes it includes the nucleus and cytoplasm. & An intracellular organelle\, about 200 A in diameter\, consisting of RNA and protein. It is the site of protein biosynthesis resulting from translation of me…
HBG001303	Rps14	GO:0003723	RNA binding	The action of a molecule that contributes to the structural integrity of the ribosome. & Interacting selectively with an RNA molecule or a portion thereof.	GO:0007046	ribosome biogenesis	The process of the formation of the constituents of ribosomal subunits and their export to the sites of protein synthesis. & The formation from simpler components of a protein\, rather than of proteins in general.	GO:0005622 & GO:0005840 & GO:0005830 & GO:0005843	intracellular & ribosome & cytosolic ribosome (sensu Eukarya) & cytosolic small ribosomal subunit (sensu Eukarya)	The living contents of a cell; the matter contained within (but not including) the plasma membrane\, usually taken to exclude large vacuoles and masses of secretory or ingested material. In eukaryotes it includes the nucleus and cytoplasm. & An intracellular organelle\, about 200 A in diameter\, consisting of RNA and protein. It is the site of protein biosynthesis resulting from translation of me…
HBG001643	Insig2	GO:0005515	protein binding	Interacting selectively with any protein or protein complex (a complex of two or more proteins that may include other nonprotein molecules).	GO:0006991	response to sterol depletion	A change in state or activity of an organism or cell (in terms of movement\, secretion\, enzyme production\, gene expression\, etc.) as a result of deprivation of sterols. Sterols are a group of steroids characterized by the presence of one or more hydroxyl groups and a hydrocarbon side-chain in the molecule.
HBG001708	Rps17			The action of a molecule that contributes to the structural integrity of the ribosome.			The formation from simpler components of a protein\, rather than of proteins in general.	GO:0005843	cytosolic small ribosomal subunit (sensu Eukarya)	The small subunit of a eukaryotic cytosolic ribosome; has a sedimentation coefficient of 40S.
HBG001838	Eef2	GO:0005525 & GO:0016740 & GO:0005516 & GO:0004674 & GO:0005524	GTP binding & transferase activity & calmodulin binding & protein serine/threonine kinase activity & ATP binding	Functions in chain elongation during polypeptide synthesis at the ribosome. & Interacting selectively with GTP\, guanosine triphosphate. & Catalysis of the transfer of a group\, e.g. a methyl group\, glycosyl group\, acyl group\, phosphorus-containing\, or other groups\, from one compound (generally regarded as the donor) to another compound (generally regarded as the acceptor). Transferase is th…	GO:0006468	protein amino acid phosphorylation	The formation from simpler components of a protein\, rather than of proteins in general. & The successive addition of amino acid residues to a nascent polypeptide chain during protein biosynthesis. & The process of introducing a phosphoric group on to a protein.
HBG001871	Pea15	GO:0005515 & GO:0005351 & GO:0005080	protein binding & sugar porter activity & protein kinase C binding	Interacting selectively with any protein or protein complex (a complex of two or more proteins that may include other nonprotein molecules). & Catalysis of the reaction\: sugar(out) + H+(out) = sugar(in) + H+(in). & Interacting selectively with protein kinase C.	GO:0006810 & GO:0007242 & GO:0006915 & GO:0042981	transport & intracellular signaling cascade & apoptosis & regulation of apoptosis	The directed movement of substances (such as macromolecules\, small molecules\, ions) into\, out of\, within or between cells. & A series of reactions within the cell that occur as a result of a single trigger reaction or compound. & A form of programmed cell death induced by external or internal signals that trigger the activity of proteolytic caspases\, whose actions dismantle the cell and resu…	GO:0005624 & GO:0005829	membrane fraction & cytosol	That fraction of cells\, prepared by disruptive biochemical methods\, that includes the plasma and other membranes. & That part of the cytoplasm that does not contain membranous or particulate subcellular components.
HBG001909	Cbr1	GO:0016491 & GO:0004090	oxidoreductase activity & carbonyl reductase (NADPH) activity	Catalysis of an oxidation-reduction (redox) reaction\, a reversible chemical reaction in which the oxidation state of an atom or atoms within a molecule is altered. One substrate acts as a hydrogen or electron donor and becomes oxidized\, while the other acts as hydrogen or electron acceptor and becomes reduced. & Catalysis of the reaction\: R-CHOH-R' + NADP+ = R-CO-R' + NADPH + H+.	GO:0000004 & GO:0008152	biological_process unknown & metabolism	Used for the annotation of gene products whose process is not known or cannot be inferred. & The totality of the chemical reactions and physical changes that occur in living organisms\, comprising anabolism and catabolism; may be qualified to mean the chemical reactions and physical processes undergone by a particular substance\, or class of substances\, in a living organism.	GO:0008372	cellular_component unknown	Used for the annotation of gene products whose localization is not known or cannot be inferred.
HBG001982	Hspd1	GO:0003773 & GO:0005524	heat shock protein activity & ATP binding	Assists in the correct non-covalent assembly of polypeptide-containing structures in vivo\, but is not a component of these assembled structures when they are performing their normal biological function. & Any of a group of specific proteins that are synthesized by both prokaryotic and eukaryotic cells after they have been exposed to a temperature that is higher than normal. Other stresses\, e.g.…			A change in state or activity of an organism (in terms of movement\, secretion\, gene expression\, enzyme production\, etc.) in response to temperatures above the optimal temperature for that organism.	GO:0005739	mitochondrion	A semiautonomous\, self replicating organelle that occurs in varying numbers\, shapes\, and sizes in the cytoplasm of virtually all eukaryotic cells. It is notably the site of tissue respiration.
HBG002127	Folr1	GO:0005542 & GO:0004872 & GO:0008517	folic acid binding & receptor activity & folate transporter activity	Interacting selectively with folic acid\, pteroylglutamic acid. Folic acid is widely distributed as a member of the vitamin B complex and is essential for the synthesis of purine and pyrimidines. & Combining with an extracellular or intracellular messenger to initiate a change in cell activity. & Enables the directed movement of folate into\, out of\, within or between cells. Folate is the anion …	GO:0006620 & GO:0046655	posttranslational membrane targeting & folic acid metabolism	The targeting of proteins to a membrane that occurs after their translation. Some secretory proteins exhibit posttranslational transport into the endoplasmic reticulum (ER) lumen\: they are synthesized in their entirety on free cytosolic ribosomes and then released into the cytosol\, where they are bound by chaperones which keep them in an unfolded state\, and subsequently are translocated across…	GO:0016020 & GO:0005615 & GO:0005624	membrane & extracellular space & membrane fraction	Double layer of lipid molecules that encloses all cells\, and\, in eukaryotes\, many organelles; may be a single or double lipid bilayer\, also includes associated proteins. & That part of a multicellular organism outside the cells proper\, usually taken to be outside the plasma membranes\, and occupied by fluid. & That fraction of cells\, prepared by disruptive biochemical methods\, that include…
HBG002140	Stip1				GO:0006950	response to stress	A change in state or activity of an organism or cell (in terms of movement\, secretion\, enzyme production\, gene expression\, etc.) that occurs in response to stress\, usually\, but not necessarily exogenous (e.g. temperature\, humidity\, ionizing radiation).	GO:0005634 & GO:0005794	nucleus & Golgi apparatus	A membrane-bounded organelle of eukaryotic cells that contains the chromosomes. It is the primary site of DNA replication and RNA synthesis in the cell. & A compound membranous cytoplasmic organelle of eukaryotic cells\, consisting of flattened\, ribosome-free vesicles arranged in a more or less regular stack. The Golgi apparatus differs from the endoplasmic reticulum in often having slightly thi…
HBG002372	Mgat1	GO:0016740 & GO:0003827 & GO:0008415 & GO:0016407 & GO:0003846	transferase activity & alpha-1,3-mannosylglycoprotein 2-beta-N-acetylglucosaminyltransferase activity & acyltransferase activity & acetyltransferase activity & 2-acylglycerol O-acyltransferase activity	Catalysis of the transfer of a group\, e.g. a methyl group\, glycosyl group\, acyl group\, phosphorus-containing\, or other groups\, from one compound (generally regarded as the donor) to another compound (generally regarded as the acceptor). Transferase is the systematic name for any enzyme of EC class 2. & Catalysis of the transfer of a glycosyl group from one compound (donor) to another (accep…	GO:0006487 & GO:0006629 & GO:0006651 & GO:0019432 & GO:0046462	N-linked glycosylation & lipid metabolism & diacylglycerol biosynthesis & triacylglycerol biosynthesis & monoacylglycerol metabolism	The posttranslational glycosylation of protein via the N4 atom of peptidyl-asparagine or the N1' atom peptidyl-tryptophan. & The chemical reactions and physical changes involving lipids\, compounds soluble in an organic solvent but not\, or sparingly\, in an aqueous solvent. Includes fatty acids; neutral fats\, other fatty-acid esters\, and soaps; long-chain (fatty) alcohols and waxes; sphingoids…	GO:0005615 & GO:0000139 & GO:0016021 & GO:0005794 & GO:0005783	extracellular space & Golgi membrane & integral to membrane & Golgi apparatus & endoplasmic reticulum	That part of a multicellular organism outside the cells proper\, usually taken to be outside the plasma membranes\, and occupied by fluid. & The lipid bilayer surrounding any of the compartments of the Golgi apparatus. & Penetrating at least one phospholipid bilayer of a membrane. Also refers to the state of being buried in the bilayer with no exposure outside the bilayer. & A compound membranous…
HBG002400	Ddit3	GO:0003677	DNA binding	Interacting selectively with DNA (deoxyribonucleic acid).	GO:0006983 & GO:0007050 & GO:0006355 & GO:0042981	response to ER-overload & cell cycle arrest & regulation of transcription, DNA-dependent & regulation of apoptosis	Any process by which progression through the cell cycle is halted during one of the normal phases (G1\, S\, G2\, M). & Any process that modulates the frequency\, rate or extent of DNA-dependent transcription. & Any process that modulates the occurrence or rate of cell death by apoptosis.	GO:0005634	nucleus	A membrane-bounded organelle of eukaryotic cells that contains the chromosomes. It is the primary site of DNA replication and RNA synthesis in the cell.
HBG002419	Atp5k	GO:0015078 & GO:0008553 & GO:0046933 & GO:0046961	hydrogen ion transporter activity & hydrogen-exporting ATPase activity, phosphorylative mechanism & hydrogen-transporting ATP synthase activity, rotational mechanism & hydrogen-transporting ATPase activity, rotational mechanism	Enables the directed movement of hydrogen ions into\, out of\, within or between cells. & Catalysis of the reaction\: ATP + H2O + H+(in) = ADP + phosphate + H+(out)\, by a phosphorylative mechanism. & Catalysis of the reaction\: ADP + phosphate = ATP + H2O\, coupled with transport of H+ down a concentration gradient\, by a rotational mechanism. & Catalysis of the reaction\: ATP + H2O + H+(in) = A…	GO:0015992 & GO:0015986	proton transport & ATP synthesis coupled proton transport	The formation from simpler components of ATP\, adenosine 5'-triphosphate\, a universally important coenzyme and enzyme regulator. & The directed movement of protons (hydrogen ions) into\, out of\, within or between cells. & The transport of protons across a membrane to generate an electrochemical gradient (proton-motive force) that powers ATP synthesis.	GO:0005739 & GO:0016469	mitochondrion & proton-transporting two-sector ATPase complex	A semiautonomous\, self replicating organelle that occurs in varying numbers\, shapes\, and sizes in the cytoplasm of virtually all eukaryotic cells. It is notably the site of tissue respiration. & A multisubunit non-phosphorylated ATPase that is involved in the transport of ions. Large enzymes of mitochondria\, chloroplasts and bacteria with a membrane sector (F0\, V0\, A0) and a cytoplasmic com…
HBG002515	Taldo1	GO:0016228 & GO:0016740 & GO:0004801	aldolase activity & transferase activity & transaldolase activity	Catalysis of an aldol condensation\, a base-catalyzed addition reaction of two aldehydes or an aldehyde and a ketone to form an aldol (an organic compound that is both an aldehyde and an alcohol) and its reversal. & Catalysis of the transfer of a group\, e.g. a methyl group\, glycosyl group\, acyl group\, phosphorus-containing\, or other groups\, from one compound (generally regarded as the donor…	GO:0005975 & GO:0006098	carbohydrate metabolism & pentose-phosphate shunt	The chemical reactions and physical changes involving carbohydrates\, any of a group of organic compounds based of the general formula Cx(H2O)y. & The process by which glucose is oxidized\, coupled to NADPH synthesis. Glucose 6-P is oxidized with the formation of carbon dioxide (CO2)\, ribulose 5-phosphate and reduced NADP; ribulose 5-P then enters a series of reactions interconverting sugar phos…	GO:0005737	cytoplasm	All of the contents of a cell excluding the plasma membrane and nucleus\, but including other subcellular structures.
HBG002754	Scarb1	GO:0004872	receptor activity	Combining with an extracellular or intracellular messenger to initiate a change in cell activity.	GO:0007155	cell adhesion	The attachment of a cell\, either to another cell or to the extracellular matrix\, via cell adhesion molecules.	GO:0016020 & GO:0016021	membrane & integral to membrane	Double layer of lipid molecules that encloses all cells\, and\, in eukaryotes\, many organelles; may be a single or double lipid bilayer\, also includes associated proteins. & Penetrating at least one phospholipid bilayer of a membrane. Also refers to the state of being buried in the bilayer with no exposure outside the bilayer.
HBG003103	Asns	GO:0016874 & GO:0004066	ligase activity & asparagine synthase (glutamine-hydrolyzing) activity	Catalysis of the ligation of two substances with concomitant breaking of a diphosphate linkage\, usually in a nucleoside triphosphate. Ligase is the systematic name for any enzyme of EC class 6. & Catalysis of the reaction\: ATP + L-aspartate + L-glutamine = AMP + diphosphate + L-asparagine + L-glutamate.	GO:0008152 & GO:0006541 & GO:0006529	metabolism & glutamine metabolism & asparagine biosynthesis	The totality of the chemical reactions and physical changes that occur in living organisms\, comprising anabolism and catabolism; may be qualified to mean the chemical reactions and physical processes undergone by a particular substance\, or class of substances\, in a living organism. & The chemical reactions and physical changes involving glutamine\, 2-amino-4-carbamoylbutanoic acid. & The forma…
HBG003849	Soat1	GO:0016740 & GO:0008415	transferase activity & acyltransferase activity	Catalysis of the transfer of a group\, e.g. a methyl group\, glycosyl group\, acyl group\, phosphorus-containing\, or other groups\, from one compound (generally regarded as the donor) to another compound (generally regarded as the acceptor). Transferase is the systematic name for any enzyme of EC class 2. & Catalysis of the reactions of the type\: acyl-carrier + reactant = acyl-reactant + carrie…	GO:0008203	cholesterol metabolism	The chemical reactions and physical changes involving cholesterol\, cholest-5-en-3 beta-ol\, the principal sterol of vertebrates and the precursor of many steroids\, including bile acids and steroid hormones. It is a component of the plasma membrane lipid bilayer and of plasma lipoproteins and can be found in all animal tissues.	GO:0016021 & GO:0005783	integral to membrane & endoplasmic reticulum	Penetrating at least one phospholipid bilayer of a membrane. Also refers to the state of being buried in the bilayer with no exposure outside the bilayer. & The irregular network of unit membranes\, visible only by electron microscopy\, that occurs in the cytoplasm of many eukaryotic cells. The membranes form a complex meshwork of tubular channels\, which are often expanded into slitlike cavities…
HBG003997	Ugcg	GO:0016740 & GO:0008120 & GO:0005554	transferase activity & ceramide glucosyltransferase activity & molecular_function unknown	Catalysis of the transfer of a group\, e.g. a methyl group\, glycosyl group\, acyl group\, phosphorus-containing\, or other groups\, from one compound (generally regarded as the donor) to another compound (generally regarded as the acceptor). Transferase is the systematic name for any enzyme of EC class 2. & Catalysis of the transfer of a glycosyl group from one compound (donor) to another (accep…	GO:0008544 & GO:0006679 & GO:0006688 & GO:0000004	epidermis development & glucosylceramide biosynthesis & glycosphingolipid biosynthesis & biological_process unknown	Biological processes specifically aimed at the progression of the epidermis over time\, from its initial formation to a mature structure. & The formation from simpler components of glucosylceramides\, any compound formed by the replacement of the glycosidic hydroxyl group of a cyclic form of glucose by a ceramide group. & The formation from simpler components of glycosphingolipid\, a compound wit…	GO:0005615 & GO:0005624 & GO:0005737 & GO:0016021 & GO:0005783 & GO:0008372	extracellular space & membrane fraction & cytoplasm & integral to membrane & endoplasmic reticulum & cellular_component unknown	That part of a multicellular organism outside the cells proper\, usually taken to be outside the plasma membranes\, and occupied by fluid. & That fraction of cells\, prepared by disruptive biochemical methods\, that includes the plasma and other membranes. & All of the contents of a cell excluding the plasma membrane and nucleus\, but including other subcellular structures. & Penetrating at least…
HBG004329	B4galt6	GO:0016740 & GO:0000287 & GO:0030145 & GO:0008378	transferase activity & magnesium ion binding & manganese ion binding & galactosyltransferase activity	Catalysis of the transfer of a group\, e.g. a methyl group\, glycosyl group\, acyl group\, phosphorus-containing\, or other groups\, from one compound (generally regarded as the donor) to another compound (generally regarded as the acceptor). Transferase is the systematic name for any enzyme of EC class 2. & Interacting selectively with magnesium (Mg) ions. & Catalysis of the transfer of a glycos…	GO:0005975 & GO:0030148	carbohydrate metabolism & sphingolipid biosynthesis	The chemical reactions and physical changes involving carbohydrates\, any of a group of organic compounds based of the general formula Cx(H2O)y. & The formation from simpler components of sphingolipids\, any of a class of lipids containing the long-chain amine diol sphingosine or a closely related base (a sphingoid).	GO:0016021 & GO:0005794	integral to membrane & Golgi apparatus	Penetrating at least one phospholipid bilayer of a membrane. Also refers to the state of being buried in the bilayer with no exposure outside the bilayer. & A compound membranous cytoplasmic organelle of eukaryotic cells\, consisting of flattened\, ribosome-free vesicles arranged in a more or less regular stack. The Golgi apparatus differs from the endoplasmic reticulum in often having slightly t…
HBG004362	Gstp2
HBG004671	Isl1	GO:0008270 & GO:0003677 & GO:0003702	zinc ion binding & DNA binding & RNA polymerase II transcription factor activity	Any protein required to initiate or regulate transcription; includes both gene regulatory proteins as well as the general transcription factors. & Interacting selectively with zinc (Zn) ions. & Interacting selectively with DNA (deoxyribonucleic acid). & Functions to initiate or regulate RNA polymerase II transcription.	GO:0007275 & GO:0006091 & GO:0006355	development & energy pathways & regulation of transcription, DNA-dependent	Biological processes specifically aimed at the progression of an organism over time from an initial condition (e.g. a zygote\, or a young adult) to a later condition (e.g. a multicellular animal or an aged adult). & Any process that modulates the frequency\, rate or extent of DNA-dependent transcription.	GO:0005634	nucleus	A membrane-bounded organelle of eukaryotic cells that contains the chromosomes. It is the primary site of DNA replication and RNA synthesis in the cell.
HBG005201	Trp53	GO:0005515 & GO:0003677 & GO:0008134 & GO:0003684 & GO:0016740 & GO:0004672 & GO:0004674 & GO:0005524	protein binding & DNA binding & transcription factor binding & damaged DNA binding & transferase activity & protein kinase activity & protein serine/threonine kinase activity & ATP binding	Interacting selectively with any protein or protein complex (a complex of two or more proteins that may include other nonprotein molecules). & Any protein required to initiate or regulate transcription; includes both gene regulatory proteins as well as the general transcription factors. & Interacting selectively with DNA (deoxyribonucleic acid). & Interacting selectively with a transcription fact…	GO:0042127 & GO:0006974 & GO:0006350 & GO:0006915 & GO:0009411 & GO:0006355 & GO:0000060 & GO:0008156 & GO:0045786 & GO:0042771 & GO:0048147 & GO:0010165 & GO:0043066 & GO:0007049 & GO:0006950 & GO:0006917 & GO:0006468	regulation of cell proliferation & response to DNA damage stimulus & transcription & apoptosis & response to UV & regulation of transcription, DNA-dependent & protein-nucleus import, translocation & negative regulation of DNA replication & negative regulation of cell cycle & DNA damage response, signal transduction by p53 class mediator resulting in induction of apoptosis & negative regulation of…	Any process that modulates the frequency\, rate or extent of cell proliferation. & A change in the state or activity of a cell (in terms of enzyme production\, gene expression\, etc.) as a result of damage to its DNA from environmental insults or errors during metabolism. & The synthesis of either RNA on a template of DNA or DNA on a template of RNA. & A cascade of processes induced by the cell c…	GO:0005737 & GO:0005634 & GO:0005829 & GO:0000776 & GO:0005730	cytoplasm & nucleus & cytosol & kinetochore & nucleolus	All of the contents of a cell excluding the plasma membrane and nucleus\, but including other subcellular structures. & A membrane-bounded organelle of eukaryotic cells that contains the chromosomes. It is the primary site of DNA replication and RNA synthesis in the cell. & That part of the cytoplasm that does not contain membranous or particulate subcellular components. & A multisubunit complex …
HBG005407	Calr	GO:0005509 & GO:0005514 & GO:0005529 & GO:0005554	calcium ion binding & calcium ion storage activity & sugar binding & molecular_function unknown	Assists in the correct non-covalent assembly of polypeptide-containing structures in vivo\, but is not a component of these assembled structures when they are performing their normal biological function. & Interacting selectively with calcium ions (Ca2+). & Interacting selectively with any mono-\, di- or trisaccharide carbohydrate. & Used for the annotation of gene products whose function is not …	GO:0007157 & GO:0000004	heterophilic cell adhesion & biological_process unknown	The attachment of an adhesion molecule in one cell to a nonidentical adhesion molecule in an adjacent cell. & Used for the annotation of gene products whose process is not known or cannot be inferred.	GO:0005615 & GO:0005783 & GO:0008372	extracellular space & endoplasmic reticulum & cellular_component unknown	That part of a multicellular organism outside the cells proper\, usually taken to be outside the plasma membranes\, and occupied by fluid. & The irregular network of unit membranes\, visible only by electron microscopy\, that occurs in the cytoplasm of many eukaryotic cells. The membranes form a complex meshwork of tubular channels\, which are often expanded into slitlike cavities called cisterna…
HBG005429	Pcyt1a	GO:0016740 & GO:0016779 & GO:0004105	transferase activity & nucleotidyltransferase activity & choline-phosphate cytidylyltransferase activity	Catalysis of the transfer of a group\, e.g. a methyl group\, glycosyl group\, acyl group\, phosphorus-containing\, or other groups\, from one compound (generally regarded as the donor) to another compound (generally regarded as the acceptor). Transferase is the systematic name for any enzyme of EC class 2. & Catalysis of the transfer of a nucleotidyl group to a reactant. & Catalysis of the reacti…	GO:0009058 & GO:0009628 & GO:0006656 & GO:0008654	biosynthesis & response to abiotic stimulus & phosphatidylcholine biosynthesis & phospholipid biosynthesis	The energy-requiring part of metabolism in which simpler substances are transformed into more complex ones\, as in growth and other biosynthetic processes. & A change in state or activity of an organism (in terms of movement\, secretion\, enzyme production\, gene expression\, etc.) as a result of the perception of an abiotic (non-living) stimulus. & The formation from simpler components of phosph…	GO:0016020	membrane	Double layer of lipid molecules that encloses all cells\, and\, in eukaryotes\, many organelles; may be a single or double lipid bilayer\, also includes associated proteins.
HBG005456	Odc	GO:0003824 & GO:0016829 & GO:0016831 & GO:0004586	catalytic activity & lyase activity & carboxy-lyase activity & ornithine decarboxylase activity	Catalysis of a biochemical reaction at physiological temperatures. In biologically catalyzed reactions\, the reactants are known as substrates\, and the catalysts are naturally occurring macromolecular substances known as enzymes. Enzymes possess specific binding sites for substrates\, and are usually composed wholly or largely of protein\, but RNA that has catalytic activity (ribozyme) is often …	GO:0006596	polyamine biosynthesis	The formation from simpler components of polyamines\, any organic compound containing two or more amino groups.
HBG005743	Fos	GO:0003677 & GO:0004289	DNA binding & subtilase activity	Any protein required to initiate or regulate transcription; includes both gene regulatory proteins as well as the general transcription factors. & Interacting selectively with DNA (deoxyribonucleic acid).	GO:0008151 & GO:0000074 & GO:0007399 & GO:0006355 & GO:0006508	cell growth and/or maintenance & regulation of cell cycle & neurogenesis & regulation of transcription, DNA-dependent & proteolysis and peptidolysis	Any process required for the survival and growth of a cell. & Any process that modulates the frequency\, rate or extent of the cell cycle. & The origin and formation of neurons. & Any process that modulates the frequency\, rate or extent of DNA-dependent transcription. & Destruction of a protein or peptide by hydrolysis of peptide bonds.	GO:0005634 & GO:0005667 & GO:0005622	nucleus & transcription factor complex & intracellular	A membrane-bounded organelle of eukaryotic cells that contains the chromosomes. It is the primary site of DNA replication and RNA synthesis in the cell. & Any complex including one or more polypeptides capable of binding DNA at promoters or at cis-acting regulatory sequences\, and regulating transcription. & The living contents of a cell; the matter contained within (but not including) the plasma…
HBG005847	Glul	GO:0016874 & GO:0004356	ligase activity & glutamate-ammonia ligase activity	Catalysis of the ligation of two substances with concomitant breaking of a diphosphate linkage\, usually in a nucleoside triphosphate. Ligase is the systematic name for any enzyme of EC class 6. & Catalysis of the reaction\: ATP + L-glutamate + NH3 = ADP + phosphate + L-glutamine.	GO:0009399	nitrogen fixation		GO:0005739	mitochondrion	A semiautonomous\, self replicating organelle that occurs in varying numbers\, shapes\, and sizes in the cytoplasm of virtually all eukaryotic cells. It is notably the site of tissue respiration.
HBG005918	Gosr1	GO:0005515 & GO:0004872	protein binding & receptor activity	Interacting selectively with any protein or protein complex (a complex of two or more proteins that may include other nonprotein molecules). & Combining with an extracellular or intracellular messenger to initiate a change in cell activity. & Enables the directed movement of proteins into\, out of\, within or between cells.	GO:0006810 & GO:0006886	transport & intracellular protein transport	The directed movement of substances (such as macromolecules\, small molecules\, ions) into\, out of\, within or between cells. & The directed movement of proteins into\, out of\, within or between cells. & The directed movement of proteins in a cell\, including the movement of proteins between specific compartments or structures within a cell\, such as organelles of a eukaryotic cell.	GO:0000139 & GO:0016021 & GO:0005794	Golgi membrane & integral to membrane & Golgi apparatus	The lipid bilayer surrounding any of the compartments of the Golgi apparatus. & Penetrating at least one phospholipid bilayer of a membrane. Also refers to the state of being buried in the bilayer with no exposure outside the bilayer. & A compound membranous cytoplasmic organelle of eukaryotic cells\, consisting of flattened\, ribosome-free vesicles arranged in a more or less regular stack. The G…
HBG005920	Grp58	GO:0016853 & GO:0005489 & GO:0008233 & GO:0003756	isomerase activity & electron transporter activity & peptidase activity & protein disulfide isomerase activity	Catalysis of the geometric or structural changes within one molecule. Isomerase is the systematic name for any enzyme of EC class 5. & Enables the directed movement of electrons into\, out of\, within or between cells. & Catalysis of the hydrolysis of peptide bonds. & Catalysis of the rearrangement of both intrachain and interchain disulfide bonds in proteins.	GO:0006118	electron transport	The transport of electrons from an electron donor to an electron acceptor.	GO:0005615 & GO:0005783	extracellular space & endoplasmic reticulum	That part of a multicellular organism outside the cells proper\, usually taken to be outside the plasma membranes\, and occupied by fluid. & The irregular network of unit membranes\, visible only by electron microscopy\, that occurs in the cytoplasm of many eukaryotic cells. The membranes form a complex meshwork of tubular channels\, which are often expanded into slitlike cavities called cisterna…
HBG006197	B2m	GO:0030106	MHC class I receptor activity	A major histocompatibility complex class I receptor. These display processed antigens from the endocytosed bacteria. MHC class I proteins can form complexes with processed antigen peptides only if the antigen is synthesized in the same cell. As a consequence\, T lymphocytes can only bind to class-I-positive cells that are synthesizing the antigen (e.g. virus-infected cells).	GO:0006952 & GO:0006968 & GO:0019883 & GO:0019885	defense response & cellular defense response & antigen presentation, endogenous antigen & antigen processing, endogenous antigen via MHC class I	Reactions\, triggered in response to the presence of a foreign body or the occurrence of an injury\, which result in restriction of damage to the organism attacked or prevention/recovery from the infection caused by the attack. & A defense response that is mediated by cells. & The process by which antigen-presenting cells express self antigen on their cell surface in a form recognizable by lympho…	GO:0005615 & GO:0005886 & GO:0005887	extracellular space & plasma membrane & integral to plasma membrane	That part of a multicellular organism outside the cells proper\, usually taken to be outside the plasma membranes\, and occupied by fluid. & The membrane surrounding a cell that separates the cell from its external environment. It consists of a phospholipid bilayer and associated proteins. & Penetrating at least one phospholipid bilayer of a plasma membrane. Also refers to the state of being buri…
HBG006255	Lgals1	GO:0005529 & GO:0030395	sugar binding & lactose binding	Interacting selectively with any mono-\, di- or trisaccharide carbohydrate. & Interacting selectively with lactose\, a disaccharide of glucose and galactose\, the carbohydrate of milk.	GO:0007157 & GO:0045445 & GO:0006915 & GO:0008629	heterophilic cell adhesion & myoblast differentiation & apoptosis & induction of apoptosis by intracellular signals	The attachment of an adhesion molecule in one cell to a nonidentical adhesion molecule in an adjacent cell. & The process whereby a relatively unspecialized cell acquires specialized features of a myoblast\, a cell type that\, by fusion with other myoblasts\, gives rise to the myotubes that eventually develop into skeletal muscle fibers. & A form of programmed cell death induced by external or in…	GO:0005615 & GO:0005634 & GO:0005739	extracellular space & nucleus & mitochondrion	That part of a multicellular organism outside the cells proper\, usually taken to be outside the plasma membranes\, and occupied by fluid. & A membrane-bounded organelle of eukaryotic cells that contains the chromosomes. It is the primary site of DNA replication and RNA synthesis in the cell. & A semiautonomous\, self replicating organelle that occurs in varying numbers\, shapes\, and sizes in th…
HBG006384	Slc16a1	GO:0005215 & GO:0005386 & GO:0015293 & GO:0015355	transporter activity & carrier activity & symporter activity & monocarboxylate porter activity	Enables the directed movement of substances (such as macromolecules\, small molecules\, ions) into\, out of\, within or between cells. & Catalysis of the transfer of a specific substance or related group of substances from one side of the membrane to the other. & Catalyze the transport of two or more molecular species across a membrane\, transport being in the same direction.	GO:0006810 & GO:0015711 & GO:0006605	transport & organic anion transport & protein targeting	The directed movement of substances (such as macromolecules\, small molecules\, ions) into\, out of\, within or between cells. & The directed movement of organic anions into\, out of\, within or between cells. Organic anions are atoms or small molecules with a negative charge which contain carbon in covalent linkage. & The process of targeting specific proteins to particular membrane-bound subcel…	GO:0016021 & GO:0005887	integral to membrane & integral to plasma membrane	Penetrating at least one phospholipid bilayer of a membrane. Also refers to the state of being buried in the bilayer with no exposure outside the bilayer. & Penetrating at least one phospholipid bilayer of a plasma membrane. Also refers to the state of being buried in the bilayer with no exposure outside the bilayer.
HBG006443	Slc9a1	GO:0005216 & GO:0015297 & GO:0015299	ion channel activity & antiporter activity & solute:hydrogen antiporter activity	Allows the regulatable energy-independent passage of ions across a lipid bilayer down a concentration gradient. & Catalysis of the exchange of one or more molecular species for another across a membrane. & Catalysis of the reaction\: Na+(out) + H+(in) = Na+(in) + H+(out). & Catalysis of the reaction\: solute(out) + H+(in) = solute(in) + H+(out).	GO:0006810 & GO:0006885	transport & regulation of pH	The directed movement of substances (such as macromolecules\, small molecules\, ions) into\, out of\, within or between cells. & Any process that modulates the pH of a solution\, measured by the concentration of the hydrogen ion. & The directed movement of sodium ions (Na+) into\, out of\, within or between cells.	GO:0005615 & GO:0005624 & GO:0016021 & GO:0016323	extracellular space & membrane fraction & integral to membrane & basolateral plasma membrane	That part of a multicellular organism outside the cells proper\, usually taken to be outside the plasma membranes\, and occupied by fluid. & That fraction of cells\, prepared by disruptive biochemical methods\, that includes the plasma and other membranes. & Penetrating at least one phospholipid bilayer of a membrane. Also refers to the state of being buried in the bilayer with no exposure outsid…
HBG006537	Slc10a2	GO:0005386 & GO:0008508 & GO:0015293	carrier activity & bile acid:sodium symporter activity & symporter activity	Catalysis of the transfer of a specific substance or related group of substances from one side of the membrane to the other. & Catalysis of the reaction\: bile acid(out) + Na+(out) = bile acid(in) + Na+(in). & Catalyze the transport of two or more molecular species across a membrane\, transport being in the same direction.	GO:0006810 & GO:0015711	transport & organic anion transport	The directed movement of substances (such as macromolecules\, small molecules\, ions) into\, out of\, within or between cells. & The directed movement of organic anions into\, out of\, within or between cells. Organic anions are atoms or small molecules with a negative charge which contain carbon in covalent linkage. & The directed movement of sodium ions (Na+) into\, out of\, within or between c…	GO:0016020 & GO:0016021 & GO:0005887	membrane & integral to membrane & integral to plasma membrane	Double layer of lipid molecules that encloses all cells\, and\, in eukaryotes\, many organelles; may be a single or double lipid bilayer\, also includes associated proteins. & Penetrating at least one phospholipid bilayer of a membrane. Also refers to the state of being buried in the bilayer with no exposure outside the bilayer. & Penetrating at least one phospholipid bilayer of a plasma membrane…
HBG007098	Xrcc1	GO:0003684	damaged DNA binding	Interacting selectively with damaged DNA.	GO:0006281 & GO:0000012	DNA repair & single strand break repair	The process of restoring DNA after damage. Genomes are subject to damage by chemical and physical agents in the environment (e.g. UV and ionizing radiations\, chemical mutagens\, fungal and bacterial toxins\, etc.) and by free radicals or alkylating agents endogenously generated in metabolism. DNA is also damaged because of errors during its replication. A variety of different DNA repair pathways…	GO:0005622 & GO:0005634	intracellular & nucleus	The living contents of a cell; the matter contained within (but not including) the plasma membrane\, usually taken to exclude large vacuoles and masses of secretory or ingested material. In eukaryotes it includes the nucleus and cytoplasm. & A membrane-bounded organelle of eukaryotic cells that contains the chromosomes. It is the primary site of DNA replication and RNA synthesis in the cell.
HBG007374	Hsp86-1
HBG007846	Slc20a1	GO:0004872 & GO:0005386	receptor activity & carrier activity	Combining with an extracellular or intracellular messenger to initiate a change in cell activity. & Catalysis of the transfer of a specific substance or related group of substances from one side of the membrane to the other.	GO:0006810 & GO:0006817	transport & phosphate transport	The directed movement of substances (such as macromolecules\, small molecules\, ions) into\, out of\, within or between cells. & The directed movement of phosphate into\, out of\, within or between cells.	GO:0016020 & GO:0005615 & GO:0016021 & GO:0005887	membrane & extracellular space & integral to membrane & integral to plasma membrane	Double layer of lipid molecules that encloses all cells\, and\, in eukaryotes\, many organelles; may be a single or double lipid bilayer\, also includes associated proteins. & That part of a multicellular organism outside the cells proper\, usually taken to be outside the plasma membranes\, and occupied by fluid. & Penetrating at least one phospholipid bilayer of a membrane. Also refers to the st…
HBG008170	AI451906
HBG008177	Pgk1	GO:0016301 & GO:0016740 & GO:0004618	kinase activity & transferase activity & phosphoglycerate kinase activity	Catalysis of the transfer of a phosphate group\, usually from ATP\, to a substrate molecule. & Catalysis of the transfer of a group\, e.g. a methyl group\, glycosyl group\, acyl group\, phosphorus-containing\, or other groups\, from one compound (generally regarded as the donor) to another compound (generally regarded as the acceptor). Transferase is the systematic name for any enzyme of EC class…	GO:0006096	glycolysis	The breakdown of a monosaccharide (generally glucose) into simpler components\, including pyruvate.	GO:0005964	phosphorylase kinase complex	An enzyme that catalyzes the phosphorylation of phosphorylase b to form phosphorylase a.
HBG008250	Adprt1	GO:0016740 & GO:0005515 & GO:0003677 & GO:0003950	transferase activity & protein binding & DNA binding & NAD+ ADP-ribosyltransferase activity	Catalysis of the transfer of a group\, e.g. a methyl group\, glycosyl group\, acyl group\, phosphorus-containing\, or other groups\, from one compound (generally regarded as the donor) to another compound (generally regarded as the acceptor). Transferase is the systematic name for any enzyme of EC class 2. & Interacting selectively with any protein or protein complex (a complex of two or more pro…	GO:0006259 & GO:0006281 & GO:0006471 & GO:0006284 & GO:0000723 & GO:0040009	DNA metabolism & DNA repair & protein amino acid ADP-ribosylation & base-excision repair & telomere maintenance & regulation of growth rate	The chemical reactions and physical changes involving DNA\, deoxyribonucleic acid\, one of the two main types of nucleic acid\, consisting of a long\, unbranched macromolecule formed from one\, or more commonly\, two\, strands of linked deoxyribonucleotides. & The process of restoring DNA after damage. Genomes are subject to damage by chemical and physical agents in the environment (e.g. UV and i…	GO:0005622 & GO:0005634	intracellular & nucleus	The living contents of a cell; the matter contained within (but not including) the plasma membrane\, usually taken to exclude large vacuoles and masses of secretory or ingested material. In eukaryotes it includes the nucleus and cytoplasm. & A membrane-bounded organelle of eukaryotic cells that contains the chromosomes. It is the primary site of DNA replication and RNA synthesis in the cell.
HBG008260	Prnp	GO:0005507 & GO:0005515	copper ion binding & protein binding	Interacting selectively with copper (Cu) ions. & Interacting selectively with any protein or protein complex (a complex of two or more proteins that may include other nonprotein molecules).	GO:0006139 & GO:0006979 & GO:0006878 & GO:0000004	nucleobase, nucleoside, nucleotide and nucleic acid metabolism & response to oxidative stress & copper ion homeostasis & biological_process unknown	The chemical reactions and physical changes involving nucleobases\, nucleosides\, nucleotides and nucleic acids. & A change in state or activity of an organism or cell (in terms of movement\, secretion\, enzyme production\, gene expression\, etc.) as a result of oxidative stress\, a state often resulting from exposure to high levels of reactive oxygen species\, e.g. superoxide anions\, hydrogen p…	GO:0005886 & GO:0005783 & GO:0005794 & GO:0045121	plasma membrane & endoplasmic reticulum & Golgi apparatus & lipid raft	The membrane surrounding a cell that separates the cell from its external environment. It consists of a phospholipid bilayer and associated proteins. & The irregular network of unit membranes\, visible only by electron microscopy\, that occurs in the cytoplasm of many eukaryotic cells. The membranes form a complex meshwork of tubular channels\, which are often expanded into slitlike cavities call…
HBG008705	Furin	GO:0016787 & GO:0004252 & GO:0004276 & GO:0004289	hydrolase activity & serine-type endopeptidase activity & furin activity & subtilase activity	Catalysis of the hydrolysis of various bonds\, e.g. C-O\, C-N\, C-C\, phosphoric anhydride bonds\, etc. Hydrolase is the systematic name for any enzyme of EC class 3. & Catalysis of the hydrolysis of nonterminal peptide linkages in oligopeptides or polypeptides; a serine residue (and a histidine residue) are at the active center of the enzyme. & Catalysis of the release of mature proteins from th…	GO:0006508	proteolysis and peptidolysis	Destruction of a protein or peptide by hydrolysis of peptide bonds.	GO:0005615 & GO:0016021 & GO:0005769 & GO:0012510	extracellular space & integral to membrane & early endosome & trans-Golgi network transport vesicle membrane	That part of a multicellular organism outside the cells proper\, usually taken to be outside the plasma membranes\, and occupied by fluid. & Penetrating at least one phospholipid bilayer of a membrane. Also refers to the state of being buried in the bilayer with no exposure outside the bilayer. & Small irregularly shaped intracellular vesicles to which endocytosed molecules are initially delivere…
HBG009063	Mt1	GO:0005507 & GO:0008270 & GO:0046872	copper ion binding & zinc ion binding & metal ion binding	Interacting selectively with copper (Cu) ions. & Interacting selectively with zinc (Zn) ions. & Interacting selectively with any metal ion.	GO:0007263 & GO:0006875 & GO:0006882	nitric oxide mediated signal transduction & metal ion homeostasis & zinc ion homeostasis	Signal transduction pathway mediated by the perception of nitric oxide (NO). & The regulation of the levels\, transport\, and metabolism of metal ions within a cell or between a cell and its external environment. & The regulation of the levels\, transport\, and metabolism of zinc ions within a cell or between a cell and its external environment.	GO:0005829 & GO:0005764	cytosol & lysosome	That part of the cytoplasm that does not contain membranous or particulate subcellular components. & Any of a group of related cytoplasmic\, membrane bound organelles that are found in most animal cells and that contain a variety of hydrolases\, most of which have their maximal activities in the pH range 5-6. The contained enzymes display latency if properly isolated. About 40 different lysosomal…
HBG009576	Gja1	GO:0005243 & GO:0015285	gap-junction forming channel activity & connexon channel activity		GO:0007154 & GO:0007267 & GO:0008016 & GO:0035050	cell communication & cell-cell signaling & regulation of heart rate & embryonic heart tube development	Any process that mediates interactions between a cell and its surroundings. Encompasses interactions such as signaling or attachment between one cell and another cell\, between a cell and an extracellular matrix\, or between a cell and any other aspect of its environment. & Any process that mediates the transfer of information from one cell to another. & Any process that modulates the frequency\,…	GO:0016021 & GO:0005921 & GO:0005922 & GO:0005615	integral to membrane & gap junction & connexon complex & extracellular space	Penetrating at least one phospholipid bilayer of a membrane. Also refers to the state of being buried in the bilayer with no exposure outside the bilayer. & Any specialized areas of the plasma membranes of adjacent cells where the membranes are 2-4 nm apart and penetrated by a connexon. & An assembly of six molecules of connexin\, made in the Golgi apparatus and subsequently transported to the pl…
HBG012382	Hspa8	GO:0003773 & GO:0005515 & GO:0042623	heat shock protein activity & protein binding & ATPase activity, coupled	Assists in the correct non-covalent assembly of polypeptide-containing structures in vivo\, but is not a component of these assembled structures when they are performing their normal biological function. & Any of a group of specific proteins that are synthesized by both prokaryotic and eukaryotic cells after they have been exposed to a temperature that is higher than normal. Other stresses\, e.g.…	GO:0000074 & GO:0006457	regulation of cell cycle & protein folding	Any process that modulates the frequency\, rate or extent of the cell cycle. & A change in state or activity of an organism (in terms of movement\, secretion\, gene expression\, enzyme production\, etc.) in response to temperatures above the optimal temperature for that organism.
HBG014803	Col5a1	GO:0005198 & GO:0005201 & GO:0008201 & GO:0030020	structural molecule activity & extracellular matrix structural constituent & heparin binding & extracellular matrix structural constituent conferring tensile strength	The action of a molecule that contributes to the structural integrity of a complex or assembly within or outside a cell. & The action of a molecule that contributes to the structural integrity of the extracellular matrix. & Interacting selectively with heparin\, any member of a group of glycosaminoglycans found mainly as an intracellular component of mast cells and which consist predominantly of …	GO:0007155	cell adhesion	The attachment of a cell\, either to another cell or to the extracellular matrix\, via cell adhesion molecules.	GO:0005578 & GO:0005615 & GO:0005581 & GO:0005588	extracellular matrix & extracellular space & collagen & collagen type V	A layer consisting mainly of proteins (especially collagen) and glycosaminoglycans (mostly as proteoglycans) that forms a sheet underlying cells such as endothelial and epithelial cells. The proteins are secreted by cells in the vicinity. & That part of a multicellular organism outside the cells proper\, usually taken to be outside the plasma membranes\, and occupied by fluid. & Any of the variou…
HBG017783	Sdc1	GO:0008092	cytoskeletal protein binding	Interacting selectively with any protein component of any cytoskeleton (actin\, microtubule\, or intermediate filament cytoskeleton).				GO:0016020 & GO:0005615 & GO:0016021	membrane & extracellular space & integral to membrane	Double layer of lipid molecules that encloses all cells\, and\, in eukaryotes\, many organelles; may be a single or double lipid bilayer\, also includes associated proteins. & That part of a multicellular organism outside the cells proper\, usually taken to be outside the plasma membranes\, and occupied by fluid. & Penetrating at least one phospholipid bilayer of a membrane. Also refers to the st…
HBG017871	Cxcl1	GO:0008083 & GO:0005125 & GO:0008009 & GO:0005044	growth factor activity & cytokine activity & chemokine activity & scavenger receptor activity	The function that stimulates a cell to grow or proliferate. Most growth factors have other actions besides the induction of cell growth or proliferation. & Functions to control the survival\, growth\, differentiation and effector function of tissues and cells. & The function of a family of chemotactic pro-inflammatory activation-inducible cytokines (GO\:0005125) acting primarily upon hemopoietic …	GO:0008151 & GO:0000074 & GO:0006954 & GO:0006955 & GO:0006935 & GO:0008354 & GO:0030334 & GO:0007281 & GO:0030335 & GO:0007420 & GO:0050930 & GO:0007515 & GO:0007165 & GO:0030097 & GO:0030593	cell growth and/or maintenance & regulation of cell cycle & inflammatory response & immune response & chemotaxis & germ cell migration & regulation of cell migration & germ cell development & positive regulation of cell migration & brain development & induction of positive chemotaxis & lymph gland development & signal transduction & hemopoiesis & neutrophil chemotaxis	Any process required for the survival and growth of a cell. & Any process that modulates the frequency\, rate or extent of the cell cycle. & The immediate defensive reaction (by vertebrate tissue) to infection or injury caused by chemical or physical agents. The process is characterized by local vasodilation\, extravasation of plasma into intercellular spaces and accumulation of white blood cells…	GO:0005576 & GO:0005622 & GO:0005615 & GO:0016021	extracellular & intracellular & extracellular space & integral to membrane	The space external to the outermost structure of a cell. For cells without external protective or external encapsulating structures this refers to space outside of the plasma membrane. This term covers the host cell environment outside an intracellular parasite. & The living contents of a cell; the matter contained within (but not including) the plasma membrane\, usually taken to exclude large va…
HBG018823	Tlr4	GO:0003824 & GO:0004872 & GO:0004888	catalytic activity & receptor activity & transmembrane receptor activity	Catalysis of a biochemical reaction at physiological temperatures. In biologically catalyzed reactions\, the reactants are known as substrates\, and the catalysts are naturally occurring macromolecular substances known as enzymes. Enzymes possess specific binding sites for substrates\, and are usually composed wholly or largely of protein\, but RNA that has catalytic activity (ribozyme) is often …	GO:0008152 & GO:0006954 & GO:0006955 & GO:0007249	metabolism & inflammatory response & immune response & I-kappaB kinase/NF-kappaB cascade	The totality of the chemical reactions and physical changes that occur in living organisms\, comprising anabolism and catabolism; may be qualified to mean the chemical reactions and physical processes undergone by a particular substance\, or class of substances\, in a living organism. & The immediate defensive reaction (by vertebrate tissue) to infection or injury caused by chemical or physical a…	GO:0016020 & GO:0005615 & GO:0016021	membrane & extracellular space & integral to membrane	Double layer of lipid molecules that encloses all cells\, and\, in eukaryotes\, many organelles; may be a single or double lipid bilayer\, also includes associated proteins. & That part of a multicellular organism outside the cells proper\, usually taken to be outside the plasma membranes\, and occupied by fluid. & Penetrating at least one phospholipid bilayer of a membrane. Also refers to the st…
HBG019063	Mbtps1	GO:0016787 & GO:0008233 & GO:0004252 & GO:0004289	hydrolase activity & peptidase activity & serine-type endopeptidase activity & subtilase activity	Catalysis of the hydrolysis of various bonds\, e.g. C-O\, C-N\, C-C\, phosphoric anhydride bonds\, etc. Hydrolase is the systematic name for any enzyme of EC class 3. & Catalysis of the hydrolysis of peptide bonds. & Catalysis of the hydrolysis of nonterminal peptide linkages in oligopeptides or polypeptides; a serine residue (and a histidine residue) are at the active center of the enzyme.	GO:0006629 & GO:0006508 & GO:0008203	lipid metabolism & proteolysis and peptidolysis & cholesterol metabolism	The chemical reactions and physical changes involving lipids\, compounds soluble in an organic solvent but not\, or sparingly\, in an aqueous solvent. Includes fatty acids; neutral fats\, other fatty-acid esters\, and soaps; long-chain (fatty) alcohols and waxes; sphingoids and other long-chain bases; glycolipids\, phospholipids and sphingolipids; and carotenes\, polyprenols\, sterols\, terpenes …	GO:0005615 & GO:0016021 & GO:0005783 & GO:0005794	extracellular space & integral to membrane & endoplasmic reticulum & Golgi apparatus	That part of a multicellular organism outside the cells proper\, usually taken to be outside the plasma membranes\, and occupied by fluid. & Penetrating at least one phospholipid bilayer of a membrane. Also refers to the state of being buried in the bilayer with no exposure outside the bilayer. & The irregular network of unit membranes\, visible only by electron microscopy\, that occurs in the cy…
HBG019078	Neu2	GO:0016787 & GO:0016798 & GO:0004308	hydrolase activity & hydrolase activity, acting on glycosyl bonds & exo-alpha-sialidase activity	Catalysis of the hydrolysis of various bonds\, e.g. C-O\, C-N\, C-C\, phosphoric anhydride bonds\, etc. Hydrolase is the systematic name for any enzyme of EC class 3. & Catalysis of the hydrolysis of any glycosyl bond. & Catalysis of the hydrolysis of alpha-(2->3)-\, alpha-(2->6)-\, alpha-(2->8)-glycosidic linkages of terminal sialic residues in oligosaccharides\, glycoproteins\, glycolipids\, co…	GO:0005975	carbohydrate metabolism	The chemical reactions and physical changes involving carbohydrates\, any of a group of organic compounds based of the general formula Cx(H2O)y.
